# Supplementary material for: Integrative Genomic and Transcriptomic Analyses of Tumor Suppressor Genes and Their Role on Tumor Microenvironment and Immunity in Lung Squamous Cell Carcinoma
Source: Front Immunol. 2021 Feb 25;12:598671. doi: 10.3389/fimmu.2021.598671 (PMC7948518; doi:10.3389/fimmu.2021.598671)
Supplement: Supplementary file 2 [file Table_1.xlsx]

## Sheet: Sheet1
Supplementary Table 1. Clinical data summary
	Clinical data summary
		TCGA LUSC (n=155)
	Patient characteristics	Number of patients
	Age
	Median	68
	Range	40-85
	Sex
	Male	114
	Female	41
	Race
	Asian	4
	Black or african american	8
	White	102
	Not reported	41
	Smoking status
	Never-smoker	4
	Current smoker	24
	Current reformed smoker for > 15 years	36
	Current reformed smoker for ≤15 years	86
	Smoking History not documented	5
	Tumor stage
	ia	26
	ib	61
	iia	9
	iib	24
	iiia	22
	iiib	8
	iv	3
	Not reported	2
	T stage
	T1	18
	T1a	4
	T1b	9
	T2	75
	T2a	21
	T2b	4
	T3	13
	T4	11
	N stage
	N0	100
	N1	36
	N2	16
	N3	2
	NX	1
	M stage
	M0	144
	M1	3
	MX	4
	Not reported	4
	Site of resection
	Lower lobe	57
	Middle lobe	2
	Upper lobe	84
	Main bronchous	2
	Overlapping lesion of lung	1
	Lung, NOS	9
	Location in lung parenchyma
	Central	36
	Peripheral	18
	Not reported	101
	Longest dimension of sample/specimen (cm)
	Median	1.1
	Range	0.5-3.3
	Intermediate dimension of sample/specimen (cm)
	Median	0.8
	Range	0.3-2.2
	Shortest dimension of sample/specimen (cm)
	Median	0.3
	Range	0.1-0.8
	New tumor event after initial treatment
	Yes	35
	No	85
	Not reported	35
	Person neoplasm cancer status
	With tumor	30
	Tumor free	82
	Not reported	43
	Two groups
	TSG mutated group	128
	TSG non-mutated group	27
	Four groups
	TSG-1	79
	TSG-2	42
	TSG-3	7
	Non TSG	27
